# Supplementary material for: Elevated fluoride concentration levels in rural villages of Siddipet, Telangana State, South India
Source: Data Brief. 2017 Dec 6;16:693–9. doi: 10.1016/j.dib.2017.11.088 (PMC5847533; doi:10.1016/j.dib.2017.11.088)
Supplement: Supplementary file 1 — Supplementary material [file mmc1.xls]

## Sheet: Sheet1
Fluoride concentration in each village of Siddipet, Medak district, Telangana State, South India
S. No	Village Name	F-
SMT-1	Nancharpalli	1.2
SMT-2	Nancharpalli	1.6
SMT-3	Bakri Cheppal	1.2
SMT-4	Velakatur	1.4
SMT-5	Bakri Cheppal	0.9
SMT-6	Ponnala	2.1
SMT-7	Ponnala	0.7
SMT-8	Ramannapally	0.8
SMT-9	Ponnala	2
SMT-10	Kistasagaram	1.1
SMT-11	Silanagar	2
SMT-12	Insapalli	0.8
SMT-13	Insapalli	0.9
SMT-14	Tudkapalli	1.3
SMT-15	Tudkapalli	0.7
SMT-16	Tudkapalli	0.8
SMT-17	Bandar palli	0.7
SMT-18	Mettu	0.7
SMT-19	Ganpur	1.7
SMT-20	Gudikamdula	1.2
SMT-21	Gudikamdula	1.2
SMT-22	Busapuram	0.8
SMT-23	Busapuram	1.2
SMT-24	Venkatapuram	1.3
SMT-25	Venkatapuram	0.9
SMT-26	Venkatapuram	2
SMT-27	Irkod	1.3
SMT-28	Irkod	1.6
SMT-29	Irkod	1.7
SMT-30	Tornal	0.9
SMT-31	Tornal	0.7
SMT-32	Thimapur	1
SMT-33	Rampur	1.8
SMT-34	Appannapalli	1.2
SMT-35	Appannapalli	1.8
SMT-36	Rarukkula	0.9
SMT-37	Rarukkula	0.7
SMT-38	Indragudem	1.4
SMT-39	Raghavapuram	0.7
SMT-40	Raghavapuram	0.6
SMT-41	Siddipet	1.2
SMT-42	Gadicharlapalli	1.3
SMT-43	Pullur	1.8
SMT-44	Bandacherlapalli	0.6
SMT-45	Bachaipalli	0.5
SMT-46	Lakshmidevipalli	1
SMT-47	Sitarampeta	0.5
SMT-48	Chintamaduka	0.6
SMT-49	Chintamaduka	0.7
SMT-50	Chintamaduka	1.3
SMT-51	Ankampet	1.7
SMT-52	Machapuram	0.7
SMT-53	Machapur	0.5
SMT-54	Kodamrampalli	0.8
SMT-55	Banjerpalli	0.6
SMT-56	Banjerpalli	0.7
SMT-57	Ibrahimpur	0.7
SMT-58	Ibrahimpur	1
SMT-59	Bandankal	0.7
SMT-60	Banjerpalli	0.5
SMT-61	Shekararaopet	1.1
SMT-62		0.9
SMT-63	Matendla	1
SMT-64	Narayaraopet	1.2
SMT-65	Narayaraopet	0.7
SMT-66	Lingareddy palli	0.9
SMT-67	Lingareddy palli	1
SMT-68	Lingareddy palli	0.5
SMT-69	Burugupalli	0.6
SMT-70	Burugupalli	1.3
SMT-71	Chinna Gundavalli	0.5
SMT-72	Chinna Gundavalli	0.5
SMT-73	Rarukkula	1.3
SMT-74	Raghavapuram Cheruvu	1.6
SMT-75	Siddipet	0.8
SMT-76	Imambad	0.7
SMT-77	Imambad	1.1
SMT-78	Imambad	0.9
SMT-79	Siddipet	0.9
SMT-80	Lingareddy palli	1.4
SMT-81	Lingareddy palli	1.5
SMT-82	Lal Cheruvu	1.2
SMT-83	Siddipet	0.8
SMT-84	Narasapur	1.9
SMT-85	Narasapur	0.6
SMT-86	Narasapur	0.7
SMT-87	Ramakrishnagar	0.5
SMT-88	Mundapalli	0.5
SMT-89	Mundapalli	0.4
SMT-90	Thimmannakunta	1.4
SMT-91	Narasapur Cheruvu	0.8
SMT-92	Siddipet	1.4
SMT-93	Komati Cheruvu	0.9
SMT-94	Siddipet	1.1
SMT-95	Siddipet	1.4
SMT-96	Rangdampalli	1.6
SMT-97	Rangdampalli	1.5
SMT-98	Mittapalli	2.1
SMT-99	Mittapalli	1
SMT-100	Ellupalli	1
SMT-101	Ellupalli	0.9
SMT-102	Bogglonobanda	1.6
SMT-103	Bogglonobanda	1.5
SMT-104	Bogglonobanda	2.2
	Mean	1.07981
	Minimum	0.4
	Maximum	2.2
